# Supplementary material for: The Influence of Food Waste Rearing Substrates on Black Soldier Fly Larvae Protein Composition: A Systematic Review
Source: Insects. 2021 Jul 4;12(7):608. doi: 10.3390/insects12070608 (PMC8303580; doi:10.3390/insects12070608)
Supplement: Supplementary file 1 [file insects-12-00608-s001.zip]

Archive with 1 entries (1 files):
- insects-1217248-supplementary.pdf
